# Supplementary material for: Comparative Analysis of Active LTR Retrotransposons in Sunflower (Helianthus annuus L.): From Extrachromosomal Circular DNA Detection to Protein Structure Prediction
Source: Int J Mol Sci. 2024 Dec 19;25(24):13615. doi: 10.3390/ijms252413615 (PMC11728184; doi:10.3390/ijms252413615)
Supplement: Supplementary file 1 [file ijms-25-13615-s001.zip]

Archive with 2 entries (2 files):
- Supplementary Tables.xlsx
- Supplementary_figures.pdf
