# Supplementary material for: Comparative Analysis of Active LTR Retrotransposons in Sunflower (Helianthus annuus L.): From Extrachromosomal Circular DNA Detection to Protein Structure Prediction
Source: Int J Mol Sci. 2024 Dec 19;25(24):13615. doi: 10.3390/ijms252413615 (PMC11728184; doi:10.3390/ijms252413615)
Supplement: Supplementary file 1 [file ijms-25-13615-s001.zip › Supplementary Tables.xlsx]

## Sheet: S1
Table S1. Classification of active RTEs producing eccDNA
Genome position (XRQ v2.0)	LTR-RTE ID	Clade	HiTE & Dante LTR ID	eccDNA coverage (approx.)	Insertion time (Mya)
NC_035443.2:172,589,206..172,594,510	Ale_11	Ale	repeat_region_47591	18	0.0
NC_035435.2:116,091,629..116,103,561	Tekay_3	Tekay	repeat_region_11155	80	0.104
NC_035436.2:136,296,961..136,300,116	Galadriel_4	Galadriel	repeat_region_16122	180	0.0
NC_035436.2:143,027,293..143,036,760	Tekay_4	Tekay	repeat_region_16310	40	0.161
NC_035439.2:49,083,225..49,095,207	Tekay_7-1	Tekay	repeat_region_27459	110	0.029
NC_035439.2:57,552,730..57,555,292	Tekay_7-2	Tekay	repeat_region_27689	35	0.075
NC_035439.2:84,287,743..84,297,110	Tekay_7-3	Tekay	repeat_region_28405	40	0.0
NC_035439.2:91,977,823..91,991,417	Tekay_7-4	Tekay	repeat_region_28609	18	0.90
NC_035440.2:57,132,573..57,138,268	Tork_8-1	Tork	TE_00035698_NC_035440.2	70	0.0
NC_035440.2:57,137,061..57,142,878	Tork_8-2	Tork	TE_00035699_NC_035440.2	70	0.049
NC_035440.2:138,547,286..138,559,232	Tekay_8	Tekay	repeat_region_33285	65	0.059
NC_035441.2:8,973,378..8,984,303	Tekay_9-1	Tekay	repeat_region_34320	80	0.134
NC_035441.2:29,816,174..29,828,111	Tekay_9-2	Tekay	repeat_region_34864	90	0.148
NC_035441.2:39,143,252..39,152,840	Tekay_9-3	Tekay	TE_00040262_NC_035441.2	90	0.312
NC_035442.2:89,721,987...89,732,135	Tekay_10-1	Tekay	Unannotated	100	Unannotated
NC_035442.2:89,730,463...89,740,611	Tekay_10-2	Tekay	Unannotated	100	Unannotated
NC_035443.2:133,251,117..133,263,126	Tekay_11	Tekay	repeat_region_46596	70	0.103
NC_035444.2:112,534,883..112,548,614	Tekay_12	Tekay	repeat_region_50725	11	0.552
NC_035445.2:52,637,462..52,649,303	Tekay_13-1	Tekay	repeat_region_53399	45	0.045
NC_035445.2:140,958,074..140,963,890	Tork_13	Tork	TE_00063542_NC_035445.2	130	0.0
NC_035445.2:142,468,467..142,470,642	Tekay_13-2	Tekay	Unannotated	16	Unannotated
NC_035446.2:14,523,257..14,534,048	Tekay_14	Tekay	repeat_region_56546	60	0.0
NC_035446.2:160,763,243..160,776,610	Athila_14	Athila	repeat_region_60115	26	0.0
NC_035445.2:121,705,580..121,708,984	Galadriel_13-1	Galadriel	TE_00063020_NC_035445.2	130	0.0
NC_035445.2:121,707,599..121,711,295	Galadriel_13-2	Galadriel	TE_00063021_NC_035445.2	130	0.0
NC_035445.2:121,709,910..121,713,082	Galadriel_13-3	Galadriel	TE_00063022_NC_035445.2	130	0.116
NC_035447.2:51,652,016..51,657,386	Ale_15	Ale	repeat_region_61462	120	0.761
NC_035449.2:2,427,930..2,432,324	Ale_17	Ale	repeat_region_69760	90	0.0

## Sheet: S2
Table S2. Primers used for eccDNA validation.
Target sequence	Primer	Sequence, 5’-3’
Ale 11	ecc_TE_1_F	GGATTGACAGGATTGGCTTTG
	ecc_TE_1_R	GTGGCGTGACAGAGGTTCTA
Tekay 3	ecc_TE_2_F	ACTTGTGCACTTTTTGACGC
	ecc_TE_2_R	CTGTTACAACACTCCCCGAC
Galadriel 4	ecc_TE_3_F	CACGGTTCTCGTCTCTGGTA
	ecc_TE_3_R	GCGAATTTAGGTGGGGGAG
Tekay 4	ecc_TE_4_F	GCAACCGACTTACAATCAACA
	ecc_TE_4_R	TGGGAAGCCCCCATCTATAC
Tekay 7-1	ecc_TE_5_F	CGGGGGTAATGTGGTGAAAA
	ecc_TE_5_R	ATCAAGTTCCGGAGTGTTCG
Tekay 7-2	ecc_TE_6_F	CGAACCCCTCAAAGCCTATT
	ecc_TE_6_R	GACGAGGCCTTAGTGACTTT
Tekay 7-3	ecc_TE_7_F	GGTCGCGAACTATACGAACC
	ecc_TE_7_R	AAGGATAGGGTCCTTGGTCG
Tekay 7-4	ecc_TE_8_F	TTTTATTTTGATCCCCTGTGGATTT
	ecc_TE_8_R	GCTCTGATACCAACCTGTCAC
Tork 8-1; Tork 8-2	ecc_TE_9_F	AACCCAATAACAAGAGCCCC
	ecc_TE_9_R	GCGAACTCTTCCTCATAGGC
Tekay 8	ecc_TE_10_F	AAACCTATGTACTCGCCAGC
	ecc_TE_10_R	AGTTCCGGAGTGTTCGTTAC
Tekay 9-1	ecc_TE_11_F	TGACACAATTAGTCCCTGCG
	ecc_TE_11_R	CGATTGGTTCTCGGTTAGTGT
Tekay 9-2	ecc_TE_12_F	GTAACGAACGCAAAAACGGT
	ecc_TE_12_R	TAGATACGCCGCTGGTACTT
Tekay 9-3	ecc_TE_13_F	ATTGTGAACTACGTGCTTGGA
	ecc_TE_13_R	AGTAAAGACGTGACGCATGAA
Tekay 10-1; Tekay 10-2	ecc_TE_14_F	GGCCCAGAATTTACTTGGGA
	ecc_TE_14_R	AGGTATATCCCCGGAAGGTT
Tekay 11	ecc_TE_15_F	AAGCCCCGTTAACCTCATTT
	ecc_TE_15_R	CGTCACGTAGGACCTGGA
Tekay 12	ecc_TE_16_F	TTTGTCACTCAAAACAACACATACG
	ecc_TE_16_R	ATGAGCTCCGTCAGGGTAG
Tekay 13-1	ecc_TE_17_F	AAACCTATGTACTCGCCAGC
	ecc_TE_17_R	TGACACGTTTAAGCCCCATT
Tork 13	ecc_TE_18_F	ACGTGATGATTCGAGTTGGG
	ecc_TE_18_R	TAGAGCCGCTTCAAATCCAC
Tekay 13-2	ecc_TE_19_F	GGTTAACCGTTGCGCCTAT
	ecc_TE_19_R	TCTGTCGGGTCAGTATCCTC
Tekay 14	ecc_TE_20_F	ACAGGACATCCTAGGCATCA
	ecc_TE_20_R	TCATGGTTGCTTTGCTGAGT
Athila 14	ecc_TE_21_F	GGACCCTAGCTAATGCATGG
	ecc_TE_21_R	CCGGTGTTGCTAAGTTCTCC
Galadriel 13-1; Galadriel 13-2; Galadriel 13-3	ecc_TE_22s_F	CCATGCAGATCGTGAGAACA
	ecc_TE_22s_R	AGTTGCGCACCCAATTCAG
Galadriel 13-1; Galadriel 13-2; Galadriel 13-3	ecc_TE_22b_F	TAACCTATGACGCCAAAGCC
	ecc_TE_22b_R	CTCGCTACCCTCAGCTTCAT
SUNTY_3	SUNTY_3_F	CGAGGACGTCGACAGATTAG
	SUNTY_3_R	TCATCGCGGTCTCTAGTTCA
Actin (HanXRQr2_Chr15g0703501)	Actin F	CGTTCCGCGCATGTATGTT
	Actin R	GAACCGTATGTGACACACCA

## Sheet: S3
Table S3. Sunflower accessions used for TEI detection.
SRR accession	Cultivar/isolate
SRR5140319	BRS-1
SRR5140332	HA_1
SRR5912206	SF 281
SRR5140343	DM-3
SRR5140341	HA_402
SRR5140346	HA_66
SRR5140347	HA_404
SRR5140372	RHA_408
SRR5140391	RHA_355
SRR5140386	RHA_309
SRR5140337	RHA_363
SRR5912196	SF 193
